# Supplementary material for: Lilac and honeysuckle phenology data 1956–2014
Source: Sci Data. 2015 Jul 21;2:150038. doi: 10.1038/sdata.2015.38 (PMC4520215; doi:10.1038/sdata.2015.38)
Supplement: Supplementary file 1 [file sdata201538-isa1.zip]

Archive with 3 entries (3 files):
- i_Investigation.txt
- s_study_Rosemartin.txt
- a_assay_Rosemartin.txt
