# Supplementary material for: Lilac and honeysuckle phenology data 1956–2014
Source: Sci Data. 2015 Jul 21;2:150038. doi: 10.1038/sdata.2015.38 (PMC4520215; doi:10.1038/sdata.2015.38)
Supplement: Supplementary file 1 [file sdata201538-isa1.zip › a_assay_Rosemartin.txt]

Sample Name	Protocol REF	Protocol REF	Assay Name	Raw Data File	Comment [Data Repository]	Comment [Data Record Accession]	Comment [Data Record URI]
Western Network_Syringa vulgaris	Data collation by program coordinators	Data digitized and curated	Western Network_Syringa vulgaris	Lilac Honeysuckle 1956-2014 leafing and flowering phenology v13.xlsx	Dryad Digital Repository	10.5061/dryad.0262m	http://dx.doi.org/10.5061/dryad.0262m
Western Network_Lonicera tatarica	Data collation by program coordinators	Data digitized and curated	Western Network_Lonicera tatarica	Lilac Honeysuckle 1956-2014 leafing and flowering phenology v13.xlsx	Dryad Digital Repository	10.5061/dryad.0262m	http://dx.doi.org/10.5061/dryad.0262m
Western Network_Lonicera korolkowii	Data collation by program coordinators	Data digitized and curated	Western Network_Lonicera korolkowii	Lilac Honeysuckle 1956-2014 leafing and flowering phenology v13.xlsx	Dryad Digital Repository	10.5061/dryad.0262m	http://dx.doi.org/10.5061/dryad.0262m
Eastern Network_Syringa chinensis	Data collation by program coordinators	Data digitized and curated	Eastern Network_Syringa chinensis	Lilac Honeysuckle 1956-2014 leafing and flowering phenology v13.xlsx	Dryad Digital Repository	10.5061/dryad.0262m	http://dx.doi.org/10.5061/dryad.0262m
Eastern Network_Syringa vulgaris	Data collation by program coordinators	Data digitized and curated	Eastern Network_Syringa vulgaris	Lilac Honeysuckle 1956-2014 leafing and flowering phenology v13.xlsx	Dryad Digital Repository	10.5061/dryad.0262m	http://dx.doi.org/10.5061/dryad.0262m
Eastern Network_Lonicera tatarica	Data collation by program coordinators	Data digitized and curated	Eastern Network_Lonicera tatarica	Lilac Honeysuckle 1956-2014 leafing and flowering phenology v13.xlsx	Dryad Digital Repository	10.5061/dryad.0262m	http://dx.doi.org/10.5061/dryad.0262m
Eastern Network_Lonicera korolkowii	Data collation by program coordinators	Data digitized and curated	Eastern Network_Lonicera korolkowii	Lilac Honeysuckle 1956-2014 leafing and flowering phenology v13.xlsx	Dryad Digital Repository	10.5061/dryad.0262m	http://dx.doi.org/10.5061/dryad.0262m
Natures Notebook_Syringa vulgaris	Data collation by program coordinators	Data digitized and curated	Natures Notebook_Syringa vulgaris	Lilac Honeysuckle 1956-2014 leafing and flowering phenology v13.xlsx	Dryad Digital Repository	10.5061/dryad.0262m	http://dx.doi.org/10.5061/dryad.0262m
Natures Notebook_Syringa chinensis	Data collation by program coordinators	Data digitized and curated	Natures Notebook_Syringa chinensis	Lilac Honeysuckle 1956-2014 leafing and flowering phenology v13.xlsx	Dryad Digital Repository	10.5061/dryad.0262m	http://dx.doi.org/10.5061/dryad.0262m
Natures Notebook_Lonicera tatarica	Data collation by program coordinators	Data digitized and curated	Natures Notebook_Lonicera tatarica	Lilac Honeysuckle 1956-2014 leafing and flowering phenology v13.xlsx	Dryad Digital Repository	10.5061/dryad.0262m	http://dx.doi.org/10.5061/dryad.0262m
